# Supplementary material for: A risk score model based on lipid metabolism-related genes could predict response to immunotherapy and prognosis of lung adenocarcinoma: a multi-dataset study and cytological validation
Source: Discov Oncol. 2023 Oct 24;14:188. doi: 10.1007/s12672-023-00802-3 (PMC10597940; doi:10.1007/s12672-023-00802-3)
Supplement: Supplementary file 1 — Supplementary file1 (XLSX 17 KB) [file 12672_2023_802_MOESM1_ESM.xlsx]

## Sheet: Sheet1
Symbol	GeneID	emsemblID	GeneName	UniproAC
ACHE	43	ENSG00000087085	acetylcholinesterase	P22303
CDS1	1040	ENSG00000163624	CDP-diacylglycerol synthase (phosphatidate cytidylyltransferase) 1	Q92903
CHAT	1103	ENSG00000070748	choline O-acetyltransferase	P28329
CHKA	1119	ENSG00000110721	choline kinase alpha	P35790
CHKB	1120	ENSG00000100288	choline kinase beta	Q9Y259
DGKA	1606	ENSG00000065357	diacylglycerol kinase, alpha 80kDa	P23743
DGKB	1607	ENSG00000136267	diacylglycerol kinase, beta 90kDa	Q9Y6T7
DGKG	1608	ENSG00000058866	diacylglycerol kinase, gamma 90kDa	P49619
DGKQ	1609	ENSG00000145214	diacylglycerol kinase, theta 110kDa	P52824
GPD1	2819	ENSG00000167588	glycerol-3-phosphate dehydrogenase 1 (soluble)	P21695
GPD2	2820	ENSG00000115159	glycerol-3-phosphate dehydrogenase 2 (mitochondrial)	P43304
LCAT	3931	ENSG00000213398	lecithin-cholesterol acyltransferase	P04180
PCYT1A	5130	ENSG00000161217	phosphate cytidylyltransferase 1, choline, alpha	P49585
PLA2G1B	5319	ENSG00000170890	phospholipase A2, group IB (pancreas)	P04054
PLA2G2A	5320	ENSG00000188257	phospholipase A2, group IIA (platelets, synovial fluid)	P14555
PLA2G4A	5321	ENSG00000116711	phospholipase A2, group IVA (cytosolic, calcium-dependent)	P47712
PLA2G5	5322	ENSG00000127472	phospholipase A2, group V	P39877
PLD1	5337	ENSG00000075651	phospholipase D1, phosphatidylcholine-specific	Q13393
PLD2	5338	ENSG00000129219	phospholipase D2	O14939
PCYT2	5833	ENSG00000185813	phosphate cytidylyltransferase 2, ethanolamine	Q99447
TAZ	6901	ENSG00000268904	tafazzin	Q16635
PLA2G6	8398	ENSG00000184381	phospholipase A2, group VI (cytosolic, calcium-independent)	O60733
PLA2G10	8399	ENSG00000069764	phospholipase A2, group X	O15496
GNPAT	8443	ENSG00000116906	glyceronephosphate O-acyltransferase	O15228
DGKZ	8525	ENSG00000149091	diacylglycerol kinase, zeta	Q13574
DGKE	8526	ENSG00000153933	diacylglycerol kinase, epsilon 64kDa	P52429
DGKD	8527	ENSG00000077044	diacylglycerol kinase, delta 130kDa	Q16760
PPAP2A	8611	ENSG00000067113	phosphatidic acid phosphatase type 2A	O14494
PPAP2C	8612	ENSG00000141934	phosphatidic acid phosphatase type 2C	O43688
PPAP2B	8613	ENSG00000162407	phosphatidic acid phosphatase type 2B	O14495
JMJD7-PLA2G4B	8681	ENSG00000168970	JMJD7-PLA2G4B readthrough
CDS2	8760	ENSG00000101290	CDP-diacylglycerol synthase (phosphatidate cytidylyltransferase) 2	O95674
DGKI	9162	ENSG00000157680	diacylglycerol kinase, iota	O75912
PCYT1B	9468	ENSG00000102230	phosphate cytidylyltransferase 1, choline, beta	Q9Y5K3
PGS1	9489	ENSG00000087157	phosphatidylglycerophosphate synthase 1	Q32NB8
PTDSS1	9791	ENSG00000156471	phosphatidylserine synthase 1	P48651
LPGAT1	9926	ENSG00000123684	lysophosphatidylglycerol acyltransferase 1	Q92604
LPCAT3	10162	ENSG00000268829	lysophosphatidylcholine acyltransferase 3	Q6P1A2
PEMT	10400	ENSG00000133027	phosphatidylethanolamine N-methyltransferase	Q9UBM1
CDIPT	10423	ENSG00000103502	CDP-diacylglycerol--inositol 3-phosphatidyltransferase	O14735
LYPLA1	10434	ENSG00000120992	lysophospholipase I	O75608
AGPAT1	10554	ENSG00000204310	1-acylglycerol-3-phosphate O-acyltransferase 1	Q99943
AGPAT2	10555	ENSG00000169692	1-acylglycerol-3-phosphate O-acyltransferase 2	O15120
LYPLA2	11313	ENSG00000011009	lysophospholipase II	O95372
GPD1L	23171	ENSG00000152642	glycerol-3-phosphate dehydrogenase 1-like	Q8N335
PLA2G15	23659	ENSG00000103066	phospholipase A2, group XV	Q8NCC3
PISD	23761	ENSG00000241878	phosphatidylserine decarboxylase	Q9UG56
PLA2G2D	26279	ENSG00000117215	phospholipase A2, group IID	Q9UNK4
PLA2G2E	30814	ENSG00000188784	phospholipase A2, group IIE	Q9NZK7
PLA2G3	50487	ENSG00000100078	phospholipase A2, group III	Q9NZ20
CRLS1	54675	ENSG00000088766	cardiolipin synthase 1	Q9UJA2
LPCAT2	54947	ENSG00000087253	lysophosphatidylcholine acyltransferase 2	Q7L5N7
ETNK2	55224	ENSG00000143845	ethanolamine kinase 2	Q9NVF9
ETNK1	55500	ENSG00000139163	ethanolamine kinase 1	Q9HBU6
AGPAT3	56894	ENSG00000160216	1-acylglycerol-3-phosphate O-acyltransferase 3	Q9NRZ7
AGPAT4	56895	ENSG00000026652	1-acylglycerol-3-phosphate O-acyltransferase 4	Q9NRZ5
CHPT1	56994	ENSG00000111666	choline phosphotransferase 1	Q8WUD6
GPAM	57678	ENSG00000119927	glycerol-3-phosphate acyltransferase, mitochondrial	Q9HCL2
PLA2G2F	64600	ENSG00000158786	phospholipase A2, group IIF	Q9BZM2
MBOAT7	79143	ENSG00000261917	membrane bound O-acyltransferase domain containing 7	Q96N66
LPCAT1	79888	ENSG00000153395	lysophosphatidylcholine acyltransferase 1	Q8NF37
PTDSS2	81490	ENSG00000174915	phosphatidylserine synthase 2	Q9BVG9
PLA2G12A	81579	ENSG00000123739	phospholipase A2, group XIIA	Q9BZM1
PLA2G12B	84647	ENSG00000138308	phospholipase A2, group XIIB	Q9BX93
AGPAT9	84803	ENSG00000138678	1-acylglycerol-3-phosphate O-acyltransferase 9	Q53EU6
PLA2G4E	123745	ENSG00000188089	phospholipase A2, group IVE	Q3MJ16
MBOAT2	129642	ENSG00000143797	membrane bound O-acyltransferase domain containing 2	Q6ZWT7
AGPAT6	137964	ENSG00000158669	1-acylglycerol-3-phosphate O-acyltransferase 6	Q86UL3
MBOAT1	154141	ENSG00000172197	membrane bound O-acyltransferase domain containing 1	Q6ZNC8
DGKH	160851	ENSG00000102780	diacylglycerol kinase, eta	Q86XP1
PHOSPHO1	162466	ENSG00000173868	phosphatase, orphan 1	Q8TCT1
LCLAT1	253558	ENSG00000172954	lysocardiolipin acyltransferase 1	Q6UWP7
LPCAT4	254531	ENSG00000176454	lysophosphatidylcholine acyltransferase 4	Q643R3
PLA2G2C	391013	ENSG00000187980	phospholipase A2, group IIC	Q5R387
